# Supplementary material for: Explicit and Implicit Measures of Black Cat Bias in Cat and Dog People
Source: Animals (Basel). 2024 Nov 22;14(23):3372. doi: 10.3390/ani14233372 (PMC11640230; doi:10.3390/ani14233372)
Supplement: Supplementary file 1 [file animals-14-03372-s001.zip]

Archive with 1 entries (1 files):
- animals-3281238-supplementary.pdf
